# Supplementary material for: Implementation and Outcomes of an Early Rehabilitation Program in a Tertiary Emergency and Critical Care Center: A Single-Center Historical Cohort Study
Source: Life (Basel). 2026 Apr 1;16(4):587. doi: 10.3390/life16040587 (PMC13117265; doi:10.3390/life16040587)
Supplement: Supplementary file 1 [file life-16-00587-s001.zip]

Archive with 1 entries (1 files):
- life-4206913-supplementary.pdf
